# Supplementary material for: BALF metagenomic next-generation sequencing analysis in hematological malignancy patients with suspected pulmonary infection: clinical significance of negative results
Source: Front Med (Lausanne). 2023 Jun 28;10:1195629. doi: 10.3389/fmed.2023.1195629 (PMC10338636; doi:10.3389/fmed.2023.1195629)
Supplement: Supplementary file 1 [file Data_Sheet_1.xlsx]

## Sheet: Sheet1
Supplementary file. original data
patient	Sex	Age,year	Underlying disease	mNGS results（Number of reads）
1	male	50	NHL
2	male	32	AML
3	female	22	ALL
4	female	41	MDS
5	male	65	MM
6	female	46	AML
7	male	54	AML
8	female	31	AML
9	female	38	ALL
10	male	46	NHL	Torque teno virus_5
11	female	57	AML
12	female	58	ALL
13	male	42	CML
14	male	71	MM
15	male	55	ALL
16	female	57	ALL
17	female	47	AML
18	female	49	NHL
19	female	52	AML
20	female	39	MM
21	male	26	EBV+LPD
22	male	52	NHL
23	male	57	AML
24	male	61	MM	Torque teno virus_3
25	male	56	MDS
26	male	16	NHL
27	female	50	NHL
28	male	48	AML
29	male	62	AML
30	male	35	ALL	Legionella pneumophila_11275
31	male	26	ALL	Stenotrophomonas maltophilia_207;human herpesvirus 7_7
32	male	60	AML	Haemophilus parainfluenzae_149;human herpesvirus 6B_6;human herpesvirus 7_6
33	male	17	ALL	Staphylococcus aureus_19252;Haemophilus parainfluenzae_5741;human herpesvirus 7_9;Torque teno virus 15_3;Pneumocystis jirovecii_37
34	male	30	ALL	Pneumocystis jirovecii_20
35	female	52	ALL	Human herpesvirus7_2;Legionella pneumophila_8;Human herpesvirus 5 (CMV)_119
36	female	35	MDS	human herpesvirus 7_2;human herpesvirus 5 (CMV)_160;KI polyomavirus_13
37	male	62	MM	Pseudomonas aeruginosa_91;human herpesvirus 5(CMV)_20
38	male	62	MM	Ralstonia mannitolilytica_44847;Stenotrophomonas maltophilia_1772;haemophilus influenzae_5;human herpesvirus 4 (EBV)_18019;human herpesvirus 5 (CMV)_50;human herpesvirus 1 (HSV1)_4;candida albicans_1444
39	female	41	MDS	Candida tropicalis_9
40	female	55	NHL	Ureaplasma urealyticum_8;Human herpesvirus 1 (HSV1)_23;Human herpesvirus 7_9;Human herpesvirus 4 (EBV)_4
41	female	49	ALL	human herpesvirus 7_33;Pneumocystis jirovecii_106
42	male	55	AML	Legionella pneumophila_2;Haemophilus parainfluenzae_227;Human herpesvirus 5 (CMV)_4
43	male	26	AML	KI polyomavirus_20;Torque teno virus_4;Pneumocystis jirovecii_75,Rhinovirus B_444
44	female	58	ALL	Candida albicans_58
45	female	46	AML	Candida tropicalis_9
46	female	59	MM	Haemophilus parainfluenzae_43;Human herpesvirus 1 (HSV1)_3
47	female	34	NHL	Pneumocystis jirovecii_2;Mycobacterium tuberculosis complex_3;Heterocyclic virus_6
48	female	57	MM	Mycobacterium toadicum_3
49	female	41	AML	Haemophilus parainfluenzae_3889
50	male	57	AML	Enterococcus faecalis_1415;Haemophilus parainfluenzae_387;Human herpesvirus type 4 (EBV)_117;Candida tropicalis_1014
51	female	50	AML	Pneumocystis jirovecii_12
52	female	53	AML	Cattamora_99;Proteus mirabilis_33;Aspergillus flavus_9
53	male	29	NHL	Torque teno virus_133;human herpesvirus 1 (HSV1)_5;Pneumocystis jirovecii_153;Candida albicans_32
54	male	57	AML	Pneumocystis jirovecii_2;Mycobacterium tuberculosis complex_2504;Haemophilus parainfluenzae_12;Haemophilus influenzae_3;Human herpesvirus 4 (EBV)_105
55	male	43	AML	human herpesvirus 6A_314;human herpesvirus 7_3;human herpesvirus 6B_3
56	female	35	NHL	human herpesvirus 4 (EBV)_1308;Pneumocystis jirovecii_24
57	male	46	NHL	Moraxella catarrhalis_20;human herpesvirus 4(EBV)_172;Torque teno virus_77;Pneumocystis jirovecii_18
58	male	70	MM	Pseudomonas aeruginosa_42;Stenotrophomonas maltophilia_78;Torque teno virus_3;Pneumocystis jirovecii_110
59	male	20	AML	Haemophilus influenzae_3;human herpesvirus 4(EBV)_18;human herpesvirus 7_3
60	female	32	NHL	Lactobacillus rhamnosus_28278;Torque teno virus_114;Torque teno virus 16_83;Human herpesvirus 7_5;Candida albicans_30
61	female	66	AML	human herpesvirus 7_3;Candida albicans_35
62	male	44	AML	Pseudomonas aeruginosa_229;human herpesvirus 7_9.
63	male	61	AML	human herpesvirus 4 (EBV)_219;human herpesvirus 5 (CMV)_8;Aspergillus fumigatus_14
64	female	56	AML	Torque teno virus_100;Human herpesvirus 4(EBV)_20;Aspergillus fumigatus_5
65	female	52	ALL	Human herpesvirus 4 (EBV)_72
66	male	66	AML	Aeromonas caviae_326;human herpesvirus 4(EBV)_18
67	male	30	NHL	Torque teno virus_238;human herpesvirus 4 (EBV)_81
68	male	21	AML	Enterococcus faecalis_6;human herpesvirus 7_6;human herpesvirus 5(CMV)_6
69	male	31	AML	Pseudomonas aeruginosa_289;Klebsiella aeruginosa_8;human herpesvirus 4(EBV)_15;Pneumocystis jirovecii_6
70	male	48	MDS	Weissella confusa_925;Hepatitis B virus_1;Mycobacterium tuberculosis complex_51;Streptococcus anginosus_283;Human herpesvirus 5 (CMV)_576;Human herpesvirus 7_4;Human herpesvirus type 4 (EBV)_3;Pneumocystis jirovecii_7
71	female	50	AML	human adenovirus_8;human herpesvirus 4(EBV)_3
72	male	61	MM	human adenovirus 5_3;human herpesvirus 7_3
73	male	58	NHL	Human herpesvirus 7_3;Candida albicans_5;Pneumocystis jirovecii_3
74	female	25	AML	human herpesvirus 7_45;Cryptococcus neoformans_363;Candida albicans_5
75	male	73	MM	Legionella pneumophila_7;human herpesvirus 5 (CMV)_36
76	male	55	AML	Enterococcus faecalis_15019; Proteus vuigaris_369;Human herpesvirus 4 (EBV)_347;Candida glabrata_116;Rhizomucor pusillus_56
77	male	61	MDS	Pneumocystis jirovecii_1;Acinetobacter baumannii_2985;Escherichia coli_13;human herpesvirus type 4(EBV)_815;human herpesvirus 5(CMV)_3
78	female	55	ALL	Pneumocystis jirovecii_29;Aspergillus fumigatus_4
79	female	54	AML	Enterobacter cloacae complex_246892;Acinetobacter baumannii_898;Lactobacillus rhamnosus_1391;Stenotrophomonas maltophilia_440;Rhizopus microsporus_8184;Aspergillus flavus_30
80	female	47	AML	mycoplasma pneumoniae_632;Whipple_64;Streptococcus constellatus_10;Staphylococcus aureus_15;Human herpesvirus 6B_64;Human herpesvirus 7_9;Aspergillus flavus_15
81	male	73	NHL	Aspergillus fumigatus_7
82	male	54	NHL	Whipple_3;human herpesvirus 4 (EBV)_115;Torque teno virus_45;Pneumocystis jirovecii_179
83	male	53	AML	Bacillus cereus_26;Klebsiella pneumoniae_5;human herpesvirus 1 (HSV1)_47;Kluyveromyces marxianus_849
84	male	34	ALL	Lactobacillus rhamnosus_3494;Klebsiella pneumoniae_16;Ureaplasma urealyticum_3;KI polyomavirus_19889;Human herpesvirus 7_43;Torque teno virus_16;Torque teno virus 6_8;Human herpesvirus 5 (CMV)_3;Pneumocystis jirovecii_13506;Candida tropicalis_18
85	male	40	NHL	Klebsiella pneumoniae_6504;human herpesvirus type 1 (HSV1)_84193;Torque teno virus_740;Torque teno virus 10_421;human herpesvirus 5 (CMV)_34;Pneumocystis jirovecii_50
86	male	40	NHL	Haemophilus parainfluenzae_920;Torque teno virus_19;Human herpesvirus 6B_6;Pneumocystis jirovecii_106971;Candida smoothis_45
87	male	52	MM	Nocardia Asia_92;human herpesvirus 7_7;Pneumocystis jirovecii_3
88	male	57	AML	Enterobacter cloacae complex_1205;Klebsiella oxytoca_391;Escherichia coli_250
89	female	41	ALL	Ralstonia mannitolilytica_3827;leuconostoc lactis_775;enterococcus faecalis_610;Acinetobacter baumannii_119;Torque teno virus_37;ki polyomavirus_22;Candida nivalia_139
90	male	58	MDS	Mycobacterium tuberculosis complex_4
91	female	74	NHL	staphylococcus aureus_351;Streptococcus constellatus_54;Torque teno virus_730
92	male	27	ALL	Klebsiella oxytoca_157;Legionella pneumophila_67;human herpesvirus 4 (EBV)_36;human herpesvirus 7_19;human herpesvirus 6B_1
93	male	45	AML	Haemophilus parainfluenzae_336;Klebsiella pneumoniae_122;human herpesvirus 7_8
94	male	23	ALL	Torque teno virus_3;Pneumocystis jirovecii_37
95	male	55	MDS	Aspergillus terreus_20;Aspergillus flavus_1;Torque teno virus_6
96	male	57	NHL	Anaerococcus prevotii_176;Finegoldia magna_32;human herpesvirus 4 (EBV)_1301;candida albicans_507
97	male	57	NHL	Acinetobacter baumannii_123859;Klebsiella pneumoniae_5970;Lactobacillus salivarius_290;Enterococcus faecalis_8;Helicobacter pylori_4;Human herpesvirus 4 (EBV)_295;Candida albicans_62
98	male	46	NHL	Pneumocystis jirovecii_58
99	male	30	MDS	mycobacterium abscessus_22;human herpesvirus 4 (EBV)_21
100	male	70	NHL	human papillomavirus_1001; Staphylococcus haemolyticus_33850; Enterococcus faecalis_31615; Aspergillus fumigatus_1594; Candida tropicalis_364; Trichosporon asahii_171; Candida glabrata_157; Pneumocystis jirovecii_100
101	male	63	MM	Corynebacterium glucuronolyticum_902; Penicillium digitatum_334; Moraxella catarrhalis_7; dolosigranulum pigrum_142
102	female	74	NHL	Staphylococcus aureus_83; Corynebacterium striatum_11; Klebsiella pneumoniae_7; Pneumocystis jirovecii_18
103	female	32	AML	human polyomavirus 3_5805; human herpesvirus 4 (EBV)_20; human herpesvirus 7_8; human herpesvirus type 5 (CMV)_5; Mycobacterium tuberculosis complex_852
104	female	23	ALL	human herpesvirus 4 (EBV)_10; Staphylococcus aureus_47526
105	male	70	MM	Escherichia coli_393 ; Enterococcus faecium_116; Crytococcus Neofonmans_11
106	male	58	MM	Candida albicans_121;Staphylococcus haemolyticus_11;Haemophilus influenzae_6; Aspergillus fumigatus_7
107	male	70	AML	Klebsiella pneumoniae_209; Veillonella parvula_231
108	male	64	MM	human herpesvirus 4 (EBV)_267; Corynebacterium striatum_1274; Staphylococcus aureus_617; Mycobacterium tuberculosis complex_4; Legionella pneumophila_1
109	male	52	MDS	Human herpesvirus 4 (EBV)_9492; Legionella pneumophila_1; Pneumocystis jirovecii_1
110	female	60	MM	Enterobacter asburiae_1435; Escherichia coli_372; Klebsiella pneumoniae_14
111	female	41	EBV+LPD	Influenza A virus_161; HPgV virus C_1
112	female	34	AML	Haemophilus influenzae_59656;Streptococcus pneumoniae_3612
Abbreviation: AML acute myeloid leukemia; EBV+LPD Epstein-Barr virus+lymphoproliferative disorders;NHL Non-Hodgkin's lymphoma; ALL Acute lymphoblastic leukemia; MDS myelodysplastic syndromes;MM Multiple Myeloma
